# Supplementary material for: Molecular Detection of Multiple Antimicrobial Resistance Genes in Helicobacter pylori-Positive Gastric Samples from Patients Undergoing Upper Gastrointestinal Endoscopy with Gastric Biopsy in Algarve, Portugal
Source: Antibiotics (Basel). 2025 Aug 1;14(8):780. doi: 10.3390/antibiotics14080780 (PMC12382745; doi:10.3390/antibiotics14080780)
Supplement: Supplementary file 1 [file antibiotics-14-00780-s001.zip]

Archive with 1 entries (1 files):
- antibiotics-3785323-supplementary.pdf
